# Supplementary material for: Impact of Plasmodiophora brassicae on Canola Root and Rhizosphere Microbiomes and Its Implications for Clubroot Biocontrol
Source: Pathogens. 2025 Sep 9;14(9):904. doi: 10.3390/pathogens14090904 (PMC12472839; doi:10.3390/pathogens14090904)
Supplement: Supplementary file 1 [file pathogens-14-00904-s001.zip]

Archive with 1 entries (1 files):
- pathogens-3808537-supplementary.pdf
